# Supplementary material for: Astronomical aspects of Group E-type complexes and implications for understanding ancient Maya architecture and urban planning
Source: PLoS One. 2021 Apr 27;16(4):e0250785. doi: 10.1371/journal.pone.0250785 (PMC8078784; doi:10.1371/journal.pone.0250785)
Supplement: S1 Table — (XLSX) [file pone.0250785.s002.xlsx]

## Sheet: DATA_E-Groups
Site, group	Alignment	Period	AE	HE	HW	δE	error δE	δW	error δW	Dates East		Intervals East (days)		East interval error	Dates West		Intervals West (days)		West interval error
Actuncan	central axis	LP	72.0585	0.6811	2.7585	17.1952	0.5	-16.3348	0.5	1901-05-09 05:06:00	1901-08-06 07:42:00	89.1083	276.134	3.64554	1901-02-03 23:06:00	1901-11-06 08:54:00	89.834	275.408	3.31467
	lateral north		31.5709	0.443	2.3779	54.4974	2	-53.411	2	NA	NA	NA	NA	NA	NA	NA	NA	NA	NA
	lateral south		108.04	1.5628	3.1287	-16.8349	2	18.0879	2	1901-02-02 06:30:00	1901-11-08 00:48:00	86.4798	278.762	13.6139	1901-05-12 14:12:00	1901-08-03	82.4083	282.834	15.4972
Anonal (Ceibal)	central axis	MP	90.6204	0.266667	-0.233333	-0.663197	0.5	0.354778	0.5	1901-03-19 07:12:00	1901-09-24 20:29:59	175.688	189.554	2.51703	1901-03-21 21:48:00	1901-09-22 08:06:00	180.813	184.429	2.51973
Anonal (Ceibal)	lateral north	PreM	67.7919	0.216667	-0.05	21.1558	2	-21.4354	2	1901-05-26 11:24:00	1901-07-20 13:30:00	55.0875	310.155	21.7555	1901-01-14 01:35:59	1901-11-26 08:54:00	48.9382	316.304	21.6905
Anonal (Ceibal)	lateral south	PreM	115.689	0.05	-0.283333	-24.7137	2	24.2726	2	1901-12-20 17:00:00	1901-12-20 17:06:00	0.00416667	365.238	32	1901-06-23 02:18:00	1901-06-23 02:24:00	0.00416667	365.238	40
Arenal	central axis	LP	78.3154	1.1513	0.6063	11.3946	0.5	-11.1184	0.5	1901-04-20 11:42:00	1901-08-24 15:54:00	126.175	239.067	2.88584	1901-02-19 18:54:00	1901-10-21 21:00:00	121.155	244.088	2.77802
Arenal	lateral north	PreTa	51.1461	2.0302	1.1979	37.4726	2	-36.548	2	NA	NA	NA	NA	NA	NA	NA	NA	NA	NA
Arenal	lateral south	PreTa	102.05	2.4503	1.3564	-10.8519	2	11.811	2	1901-02-20 12:48:00	1901-10-21 03:30:00	122.63	242.613	11.0489	1901-04-21 17:00:00	1901-08-23 11:12:00	123.758	241.484	11.6694
Balakbal	central axis	EC	100.25	-0.15	-0.15	-9.97909	0.5	9.51915	0.5	1901-02-23 00:12:00	1901-10-19 01:12:00	127.201	238.042	2.71949	1901-04-15 01:54:00	1901-08-29 20:54:00	136.792	228.451	2.77501
Balakbal	lateral north	CTe	76.8667	0.366667	0.05	12.451	2	-12.6435	2	1901-04-23 13:24:00	1901-08-21 12:42:00	119.971	245.271	11.916	1901-02-15 11:54:00	1901-10-26 10:42:00	112.292	252.95	11.5619
Balakbal	lateral south	CTe	124.467	-0.2	-0.15	-32.8754	2	32.3161	2	NA	NA	NA	NA	NA	NA	NA	NA	NA	NA
Cahal Pichik (Caracol)	central axis	LP	107.021	2.45	0.32	-15.6027	0.5	16.2282	0.5	1901-02-06 08:54:00	1901-11-04 00:12:00	94.6048	270.637	3.20165	1901-05-05 18:06:00	1901-08-09 17:12:00	95.9625	269.28	3.449
Cahal Pichik	lateral north	PreTa	87.4616	1.3877	0.0052	2.73408	2	-2.58285	2	1901-03-28 00:18:00	1901-09-16 13:18:00	172.542	192.701	10.1907	1901-03-14 09:30:00	1901-09-29 19:42:00	165.817	199.425	10.1132
Cahal Pichik	lateral south	PreTa	128.528	2.87	0.38	-35.6197	2	36.5779	2	NA	NA	NA	NA	NA	NA	NA	NA	NA	NA
Calabazal	central axis	LC	99.2652	1.73333	-0.0333333	-8.45179	0.4	8.69455	0.4	1901-02-27 05:00:00	1901-10-15 06:00:00	135.201	230.042	2.13099	1901-04-12 17:48:00	1901-09-01	141.258	223.984	2.19334
Calabazal	lateral north	CTerm	76.3667	1.43333	0.1	13.3645	1	-13.1718	1	1901-04-26 06:48:00	1901-08-18 12:54:00	114.254	250.988	6.16811	1901-02-14 00:36:00	1901-10-28 08:36:00	108.909	256.333	5.89185
Calabazal	lateral south	CTerm	120.35	1.08333	0.0166667	-28.7015	1	28.758	1	NA	NA	NA	NA	NA	NA	NA	NA	NA	NA
Calakmul	central axis	LP	97.2499	0.283333	0	-6.9575	0.25	6.71444	0.25	1901-03-03 01:30:00	1901-10-10 20:42:00	143.442	221.8	1.30077	1901-04-07 11:00:00	1901-09-06 09:06:00	151.921	213.321	1.32253
Calakmul	lateral north	LC	72.6244	0.483333	-0.05	16.4951	1	-16.6892	1	1901-05-06 16:30:00	1901-08-08 19:12:00	94.1125	271.13	6.99754	1901-02-02 18:24:00	1901-11-07 13:06:00	87.4631	277.779	6.75315
Calakmul	lateral south		122.785	0.4	0.05	-31.005	1	30.7944	1	NA	NA	NA	NA	NA	NA	NA	NA	NA	NA
Caledonia	central axis	LP	104.556	0.414	5.372	-13.9314	1	15.4236	1	1901-02-11 14:18:00	1901-10-29 21:18:00	104.951	260.292	6.00159	1901-05-03 00:06:00	1901-08-12 09:48:00	101.404	263.838	6.63013
Upper Caledonia	lateral north	PreTa	81.0815	0.87	5.259	8.67072	2	-7.0026	2	1901-04-12 18:30:00	1901-09-01 04:42:00	141.425	223.817	10.8993	1901-03-02 22:42:00	1901-10-10 23:30:00	143.209	222.033	10.4112
Upper Caledonia	lateral south	PreTa	131.137	1.3617	1.2617	-38.6291	2	39.3528	2	NA	NA	NA	NA	NA	NA	NA	NA	NA	NA
Caracol	central axis	LP	105.75	1.2582	-0.3398	-14.7919	0.25	14.7781	0.25	1901-02-08 22:42:00	1901-11-01 11:36:00	99.7048	265.538	1.5479	1901-04-30 21:00:00	1901-08-14 11:54:00	105.621	259.621	1.61141
Caracol	lateral north	LC	79.4605	0.7632	-0.3744	10.1899	1	-10.3771	1	1901-04-17 00:30:00	1901-08-28 01:12:00	133.029	232.213	5.61191	1901-02-21 20:30:00	1901-10-19 20:30:00	125.242	240	5.47167
Caracol	lateral south		130.454	0.9505	0.1258	-38.1994	1	38.2651	1	NA	NA	NA	NA	NA	NA	NA	NA	NA	NA
Ceiba (Caracol)	central axis	LP	115.658	0.6446	0.6513	-24.4218	0.5	24.561	0.5	1901-12-21 01:12:00	1901-12-21 01:18:00	0.00416667	365.238	8	1901-06-22 22:30:00	1901-06-22 22:36:00	0	365.238	7
Ceiba	lateral north	PreTa	92.7073	0.7994	-0.3207	-2.47839	2	2.32221	2	1901-03-14 15:54:00	1901-09-29 13:24:00	166.346	198.896	10.1103	1901-03-26 22:54:00	1901-09-17 14:06:00	174.633	190.609	10.1677
Ceiba	lateral south	PreTa	137.349	0.5232	1.6015	-44.7298	2	45.2705	2	NA	NA	NA	NA	NA	NA	NA	NA	NA	NA
Ceibal	central axis	MP	97.2342	0.0333333	-0.116667	-7.08217	0.25	6.73346	0.25	1901-03-02 16:48:00	1901-10-10 21:48:00	143.034	222.208	1.30021	1901-04-07 12:48:00	1901-09-06 06:12:00	151.725	213.517	1.31908
	lateral north	Real 1	57.7667	-0.0833333	0	30.5349	2	-30.9379	2	NA	NA	NA	NA	NA	NA	NA	NA	NA	NA
	lateral south		136.35	-0.0333333	-0.166667	-44.1588	2	43.621	2	NA	NA	NA	NA	NA	NA	NA	NA	NA	NA
	lateral north	Real 3	64.9	-0.0666667	0.2	23.7976	2	-24.0963	2	1901-06-23 02:18:00	1901-06-23 02:24:00	0.00416667	365.238	22	1901-12-20 17:00:00	1901-12-20 17:06:00	0.00416667	365.238	22
	lateral south	Real 3	129.233	0	-0.2	-37.5264	2	37.0386	2	NA	NA	NA	NA	NA	NA	NA	NA	NA	NA
Cenote	central axis	LP	96.6091	0.333333	0.283333	-6.36901	0.5	6.25608	0.5	1901-03-04 14:36:00	1901-10-09 08:36:00	146.492	218.75	2.58631	1901-04-06 05:36:00	1901-09-07 13:42:00	154.337	210.905	2.62972
Cenote	lateral north	PreTa-CTe	66.3091	0.583333	0.8	22.6453	1	-22.4851	1	1901-06-05 11:30:00	1901-07-10 09:48:00	34.9292	330.313	16.75	1901-01-07 11:00:00	1901-12-03 12:06:00	35.1965	330.046	14.7082
Cenote	lateral south	PreTa-CTe	125.359	0.616667	0.15	-33.5554	1	33.4801	1	NA	NA	NA	NA	NA	NA	NA	NA	NA	NA
Chanchich	central axis	LP	93.3613	0.3086	1.3545	-3.26527	0.5	3.50584	0.5	1901-03-12 15:30:00	1901-10-01 12:36:00	162.363	202.879	2.53416	1901-03-30 00:18:00	1901-09-14 14:36:00	168.596	196.646	2.56059
Chanchich	lateral north	PreTa	68.6762	0.055	0.8744	20.1434	2	-20.155	2	1901-05-21 09:24:00	1901-07-25 08:00:00	64.9417	300.301	18.8941	1901-01-20 09:48:00	1901-11-20 16:36:00	60.959	304.283	17.8965
Chanchich	lateral south	PreTa	118.343	0.4553	1.9703	-26.9439	2	27.4861	2	NA	NA	NA	NA	NA	NA	NA	NA	NA	NA
Chicaanticaanal	central axis	EC	104	-0.15	-0.13	-13.5463	0.5	13.0889	0.5	1901-02-12 20:00:00	1901-10-29 01:42:00	107.005	258.238	2.96959	1901-04-25 11:48:00	1901-08-19 15:00:00	116.133	249.109	3.03867
Chicaanticaanal	lateral north	CTe	84.0167	0.216667	0.0333333	5.60448	2	-5.85308	2	1901-04-04 11:18:00	1901-09-09 07:12:00	157.829	207.413	10.4623	1901-03-05 23:48:00	1901-10-08 06:06:00	148.98	216.262	10.314
Chicaanticaanal	lateral south	CTe	124	0.233333	-0.05	-32.2638	2	31.9407	2	NA	NA	NA	NA	NA	NA	NA	NA	NA	NA
Chumuk	central axis	LP	119.755	0.5516	-0.4299	-28.3042	1	27.9824	1	NA	NA	NA	NA	NA	NA	NA	NA	NA	NA
Chumuk	lateral north	PreTa	100.781	0.6819	-0.3538	-10.2296	2	10.017	2	1901-02-22 06:18:00	1901-10-19 11:00:00	126.046	239.196	10.9124	1901-04-16 12:42:00	1901-08-28 12:42:00	134	231.242	11.1827
Chumuk	lateral south	PreTa	138.951	0.4813	-0.493	-46.1538	2	45.6738	2	NA	NA	NA	NA	NA	NA	NA	NA	NA	NA
Cival, East E Group	central axis	LP	94.1803	0.5907	NA	-3.94866	1	NA	NA	1901-03-10 21:24:00	1901-10-03 05:42:00	158.896	206.346	5.08386	NA	NA	NA	NA	NA
Cival, east E Group	lateral north	PreTa	82.3073	0.7976	NA	7.45274	3	NA	NA	1901-04-09 10:42:00	1901-09-04 10:36:00	147.996	217.246	16.0339	NA	NA	NA	NA	NA
Cival, east E Group	lateral south	PreTa	105.775	0.6229	NA	-14.9851	3	NA	NA	1901-02-08 08:12:00	1901-11-02 01:48:00	98.509	266.733	18.7161	NA	NA	NA	NA	NA
Cival, Far West E Group	central axis	LP	86.9261	NA	1.6629	NA	NA	-2.53335	0.5	NA	NA	NA	NA	NA	1901-03-14 12:36:00	1901-09-29 16:42:00	166.071	199.171	2.52795
Cival, Far West E Group	lateral north	PreTa	70.2226	NA	0.6805	NA	NA	-18.7657	2	NA	NA	NA	NA	NA	1901-01-26 05:12:00	1901-11-14 23:12:00	72.4923	292.75	15.5313
Cival, Far West E Group	lateral south	PreTa	104.669	NA	1.2519	NA	NA	14.2578	2	NA	NA	NA	NA	NA	1901-04-29 04:48:00	1901-08-16 03:18:00	108.938	256.305	12.6263
Cival, Main E Group	central axis	MP	88.0699	0.5618	1.6009	1.87296	0.5	-1.46261	0.5	1901-03-25 19:06:00	1901-09-18 17:06:00	176.917	188.326	2.53646	1901-03-17 06:18:00	1901-09-27 00:42:00	171.476	193.767	2.52275
Cival, main E Group	lateral north	PreM	56.1428	0.3921	1.1385	32.0901	2	-31.8533	2	NA	NA	NA	NA	NA	NA	NA	NA	NA	NA
Cival, main E Group	lateral south	PreM	121.71	0.6038	1.3125	-30.0587	2	30.4357	2	NA	NA	NA	NA	NA	NA	NA	NA	NA	NA
Cival, North E Group	central axis	LP	86.9095	0.7266	1.6397	3.03708	0.5	-2.55667	0.5	1901-03-28 19:06:00	1901-09-15 19:00:00	170.996	194.246	2.55242	1901-03-14 11:06:00	1901-09-29 18:06:00	165.951	199.292	2.52812
Cival, North E Group	lateral north	PreTa	65.4337	0.6475	1.29	23.4439	2	-23.0738	2	1901-06-14 10:00:00	1901-07-01 12:36:00	17.1083	348.134	17.1	1901-01-02 10:18:00	1901-12-08 12:00:00	25.1715	340.071	40.5794
Cival, North E Group	lateral south	PreTa	109.438	0.6971	1.4957	-18.4376	2	18.8793	2	1901-01-27 11:36:00	1901-11-13 17:18:00	75.0048	290.238	15.1246	1901-05-15 18:48:00	1901-07-30 20:42:00	76.0792	289.163	16.5296
Cival Northeast	central axis	LP	92.6631	1.1195	0.9421	-2.32109	0.5	2.7021	0.5	1901-03-15 01:36:00	1901-09-29 04:00:00	167.142	198.1	2.52655	1901-03-27 22:24:00	1901-09-16 15:12:00	172.7	192.542	2.54722
Cival Northeast	lateral north	PreTa	73.0479	0.7594	0.6042	16.2595	2	-16.11	2	1901-05-05 20:42:00	1901-08-09 14:36:00	95.7458	269.496	13.8188	1901-02-04 17:06:00	1901-11-05 15:18:00	91.3173	273.925	13.1118
Cival Northeast	lateral south	PreTa	112.751	0.9017	1.0714	-21.5005	2	21.8772	2	1901-01-13 17:00:00	1901-11-27 07:24:00	47.6423	317.6	22.2195	1901-05-30 20:48:00	1901-07-15 23:12:00	46.1	319.142	25.7503
Sisia' Northeast	central axis	LP	90.5152	0.3796	0.6865	-0.524178	0.5	0.565576	0.5	1901-03-19 15:48:00	1901-09-24 16:36:00	176.209	189.033	2.52197	1901-03-22 10:42:00	1901-09-21 23:30:00	181.709	183.533	2.52556
Sisia' Northeast	lateral north	PreTa	71.8036	0.2185	0.5377	17.2494	2	-17.3193	2	1901-05-09 09:54:00	1901-08-06 03:00:00	88.7125	276.53	14.6319	1901-01-31 14:00:00	1901-11-09 16:36:00	83.134	282.108	14.0033
Sisia' Northeast	lateral south	PreTa	108.276	0.3844	0.8017	-17.4512	2	17.5372	2	1901-01-31 02:48:00	1901-11-10 03:36:00	82.209	283.033	14.1177	1901-05-10 11:36:00	1901-08-05 01:48:00	86.5917	278.651	14.907
Cohune (Caracol)	central axis	LP	95.8681	0.7567	1.6926	-5.51594	1.25	6.01697	1.25	1901-03-06 20:06:00	1901-10-07 04:30:00	150.892	214.35	6.41863	1901-04-05 14:18:00	1901-09-08 04:36:00	155.596	209.646	6.55541
Cohune	lateral north	PreTa	69.5726	2.3543	0.9758	20.148	2.5	-19.3348	2.5	1901-05-21 09:54:00	1901-07-25 07:30:00	64.9	300.342	23.6307	1901-01-23 22:24:00	1901-11-17 05:12:00	67.959	297.283	20.4416
Cohune	lateral south	PreTa	122.342	1.2088	3.1397	-30.5132	2.5	31.7478	2.5	NA	NA	NA	NA	NA	NA	NA	NA	NA	NA
Curucuitz	central axis	LC	93.3048	1.41667	1.48333	-2.86179	0.35	3.49558	0.35	1901-03-13 17:06:00	1901-09-30 18:41:59	164.176	201.067	1.77623	1901-03-29 23:00:00	1901-09-14 17:11:59	168.758	196.484	1.80002
Curucuitz	lateral north	CTa	71.5548	0.683333	3.45	17.738	1	-16.6695	1	1901-05-11 04:35:59	1901-08-03 21:23:59	84.7	280.542	7.62569	1901-02-02 23:11:59	1901-11-08 03:30:00	87.0631	278.179	6.78679
Curucuitz	lateral south	CTa	114.905	1.5	1.81667	-23.4486	1	24.278	1	1901-12-15 06:00:00	1901-12-27 22:24:00	12.6833	352.559	39.9302	1901-06-22 14:06:00	1901-06-22 14:11:59	0.00416666	365.238	20
El Cruce (Ceibal)	central axis	MP	94.0142	0	-0.0833333	-4.00764	0.5	3.65675	0.5	1901-03-10 17:11:59	1901-10-03 03:36:00	158.809	206.433	2.53742	1901-03-30 10:06:00	1901-09-14 02:42:00	167.692	197.551	2.55776
El Cruce (Ceibal)	lateral north	PreM	74.121	0.2	-0.05	15.1063	2	-15.3853	2	1901-05-01 23:24:00	1901-08-13 12:59:59	103.567	261.676	13.0139	1901-02-07	1901-11-02 21:59:59	96.3257	268.917	12.6485
El Cruce (Ceibal)	lateral south	PreM	114.196	0.05	-0.116667	-23.2838	2	22.9085	2	1901-12-09 21:30:00	1901-12-31 09:54:00	21.759	343.483	46.7815	1901-06-07 12:36:00	1901-07-08 15:36:00	31.125	334.117	37.241
El Edén (Ceibal)	central axis	MP	97.6424	0.666667	-0.116667	-7.26195	0.5	7.12389	0.5	1901-03-02 05:24:00	1901-10-11 08:47:59	142.101	223.142	2.60564	1901-04-08 13:53:59	1901-09-05 05:54:00	149.667	215.576	2.65196
El Edén (Ceibal)	lateral north	PreM	81.3904	1.23333	-0.1	8.49979	2	-8.4484	2	1901-04-12 07:53:59	1901-09-01 14:47:59	142.288	222.955	10.8338	1901-02-27 01:30:00	1901-10-14 10:24:00	135.871	229.371	10.5813
El Edén (Ceibal)	lateral south	PreM	114.982	0.483333	0.233333	-23.8841	2	23.7996	2	1901-12-20 17:00:00	1901-12-20 17:06:00	0.00416667	365.238	44	1901-06-23 02:18:00	1901-06-23 02:24:00	0.00416667	365.238	44
El Hospital (Naachtún)	central axis	LP	97.3603	0.4	0.0333333	-7.03253	0.5	6.85073	0.5	1901-03-02 20:48:00	1901-10-11 01:24:00	143.051	222.192	2.60364	1901-04-07 19:42:00	1901-09-06 00:36:00	151.204	214.038	2.64981
El Hospital (Naachtún)	lateral north	PreTa	84.935	0.216667	0.0166667	4.73361	1	-4.9865	1	1901-04-02 05:06:00	1901-09-11 11:48:00	162.279	202.963	5.1736	1901-03-08 05:00:00	1901-10-05 20:24:00	153.601	211.642	5.11518
El Hospital (Naachtún)	lateral south	PreTa	111.138	0.366667	0.0166667	-20.126	1	19.9142	1	1901-01-20 12:54:00	1901-11-20 13:30:00	61.2173	304.025	8.91629	1901-05-20 07:36:00	1901-07-26 09:30:00	67.0792	298.163	9.18676
El Mirador, León Group	central axis	LP	95.15	0.583333	-0.166667	-4.86263	0.5	4.6723	0.5	1901-03-08 12:42:00	1901-10-05 12:54:00	154.234	211.008	2.55547	1901-04-02 01:12:00	1901-09-11 15:30:00	162.596	202.646	2.58532
El Mirador, León Group	lateral north	PreTa	66.35	0.15	-0.15	22.3363	1	-22.7008	1	1901-06-03 01:00:00	1901-07-12 19:48:00	39.7833	325.459	14.7917	1901-01-05 19:00:00	1901-12-05 03:48:00	31.8756	333.367	16.1608
El Mirador, León Group	lateral south	PreTa	123.667	0.35	0	-31.9159	1	31.6669	1	NA	NA	NA	NA	NA	NA	NA	NA	NA	NA
El Mirador, Pava Group	central axis	LP	104.333	0.183333	-0.166667	-13.7415	0.5	13.3993	0.5	1901-02-12 04:06:00	1901-10-29 07:48:00	106.088	259.154	2.98185	1901-04-26 12:06:00	1901-08-18 18:42:00	114.275	250.967	3.06045
El Mirador, Pava Group	lateral north	PreTa	83	-0.0333333	-0.2	6.48284	1	-6.90886	1	1901-04-06 20:06:00	1901-09-06 23:36:00	153.146	212.096	5.2743	1901-03-03 04:36:00	1901-10-10 17:42:00	143.696	221.546	5.20041
El Mirador, Pava Group	lateral south	PreTa	126.6	0.0125	-0.143056	-34.7969	1	34.3277	1	NA	NA	NA	NA	NA	NA	NA	NA	NA	NA
El Rodeo (Ceibal)	central axis	MP	92.1834	0	-0.0833333	-2.25328	0.5	1.90277	0.5	1901-03-15 05:24:00	1901-09-28 18:59:59	167.676	197.567	2.52107	1901-03-25 21:12:00	1901-09-18 11:54:00	176.613	188.63	2.53187
El Rodeo (Ceibal)	lateral north	PreM	71.7893	0.0833333	0.216667	17.29	2	-17.5192	2	1901-05-09 13:35:59	1901-08-06 03:18:00	88.5708	276.671	14.5836	1901-01-30 19:24:00	1901-11-09 22:35:59	82.109	283.133	14.1281
El Rodeo (Ceibal)	lateral south	PreM	112.066	0.0666667	0.516667	-21.2502	2	21.1185	2	1901-01-15 01:30:00	1901-11-25 09:23:59	50.9132	314.329	20.9369	1901-05-26 06:30:00	1901-07-20 18:18:00	55.4917	309.751	21.6124
El Saraguate (Naachtún)	central axis	LP	95.5944	0.266667	-0.05	-5.39852	0.5	5.13773	0.5	1901-03-07 03:24:00	1901-10-06 21:24:00	151.492	213.75	2.56516	1901-04-03 06:30:00	1901-09-10 11:00:00	160.188	205.055	2.59701
El Saraguate (Naachtún)	lateral north	PreTa	77.8889	0.516667	0	11.5424	2	-11.6966	2	1901-04-20 22:00:00	1901-08-24 05:42:00	125.321	239.921	11.5871	1901-02-18 03:36:00	1901-10-23 11:18:00	117.921	247.321	11.2602
El Saraguate (Naachtún)	lateral south	PreTa	113.687	0.4	-0.0333333	-22.5178	2	22.2944	2	1901-01-07 05:12:00	1901-12-03 17:54:00	34.7131	330.529	29.8039	1901-06-02 17:36:00	1901-07-13 03:06:00	40.3958	324.846	29.1577
El Tigre	central axis	LP	98.7408	0.233889	0.7	-8.40156	0.15	8.38422	0.15	1901-02-27 05:30:00	1901-10-14 14:30:00	135.867	229.375	0.794341	1901-04-11 23:36:00	1901-09-01 23:12:00	142.983	222.259	0.813465
El Tigre	lateral north	PreTa	75.7	0.0833333	0.266667	13.4257	2	-13.6568	2	1901-04-26 14:00:00	1901-08-18 16:48:00	114.117	251.126	12.2525	1901-02-12 10:12:00	1901-10-29 01:48:00	106.592	258.65	11.8945
El Tigre	lateral south	PreTa	133.133	0	1.33333	-40.7568	3	40.916	3	NA	NA	NA	NA	NA	NA	NA	NA	NA	NA
El Zacatal	central axis	LP	97.4167	0.266667	0.1	-7.11435	0.35	6.89961	0.35	1901-03-02 15:36:00	1901-10-11 06:24:00	142.626	222.617	1.82416	1901-04-07 22:54:00	1901-09-05 21:30:00	150.942	214.301	1.85611
El Zacatal	lateral north	PreTa	85.8333	0.2	0.05	3.85455	1.5	-4.11185	1.5	1901-03-30 22:00:00	1901-09-13 17:24:00	166.808	198.434	7.70192	1901-03-10 11:18:00	1901-10-03 15:30:00	158.067	207.175	7.63223
El Zacatal	lateral south	PreTa	108.75	0.133333	0.0666667	-17.8974	1.5	17.608	1.5	1901-01-29 12:06:00	1901-11-11 17:36:00	79.0131	286.229	10.9033	1901-05-10 18:00:00	1901-08-04 19:30:00	86.0625	279.18	11.2336
Guacamayo	central axis	LP	85.4582	2.7725	1.8002	5.08055	1.25	-3.90273	1.25	1901-04-03 02:54:00	1901-09-10 14:30:00	160.483	204.759	6.4888	1901-03-11 00:12:00	1901-10-03 02:54:00	159.13	206.113	6.35337
Guacamayo	lateral north	PreTa	57.0426	2.9496	4.1074	32.2313	2.5	-29.9172	2.5	NA	NA	NA	NA	NA	NA	NA	NA	NA	NA
Guacamayo	lateral south	PreTa	113.284	3.9895	2.0409	-20.9524	2.5	22.7449	2.5	1901-01-16 14:42:00	1901-11-24 10:30:00	53.4173	311.825	25.077	1901-06-06 08:06:00	1901-07-09 13:24:00	33.2208	332.021	43.9457
Hatzcap Ceel (Caracol)	central axis	LP	94.202	0.92	0.79	-3.86762	0.5	4.13495	0.5	1901-03-11 02:24:00	1901-10-03 00:48:00	159.309	205.933	2.54091	1901-03-31 15:30:00	1901-09-13 00:24:00	165.371	199.871	2.57311
Hatzcap Ceel	lateral north	PreTa	63.6432	1.2518	0.0561	25.439	2	-25.3008	2	1901-06-22 22:30:00	1901-06-22 22:36:00	18	365.238	20	1901-12-21 01:12:00	1901-12-21 01:18:00	0.00416667	365.238	20
Hatzcap Ceel	lateral south	PreTa	123.962	1.1952	-0.3649	-32.0422	2	31.9954	2	NA	NA	NA	NA	NA	NA	NA	NA	NA	NA
Holmul	central axis	LP	91.8667	-0.0395	0.3491	-1.96292	1	1.73945	1	1901-03-15 23:36:00	1901-09-28 06:36:00	168.951	196.292	5.04922	1901-03-25 10:54:00	1901-09-19 01:12:00	177.596	187.646	5.07001
Holmul	lateral north	PreTa	73.6981	0.2368	0.4868	15.459	2	-15.5389	2	1901-05-03 03:00:00	1901-08-12 07:00:00	101.167	264.076	13.2822	1901-02-06 13:48:00	1901-11-03 19:24:00	95.009	270.233	12.7709
Holmul	lateral south	PreTa	110.909	0.1806	0.5229	-20.0293	2	19.94	2	1901-01-20 23:12:00	1901-11-20 03:18:00	62.0715	303.171	17.6254	1901-05-20 10:30:00	1901-07-26 06:42:00	66.8417	298.401	18.4295
Holtún	central axis	MP	98.3833	0.9	0.0833333	-7.86877	0.5	7.88278	0.5	1901-02-28 15:36:00	1901-10-13 05:12:00	138.676	226.567	2.62919	1901-04-10 14:42:00	1901-09-03 07:18:00	145.692	219.551	2.68971
Holtún	lateral north	PreM-Ta	75.5	0.433333	-0.05	13.8447	1.5	-14.039	1.5	1901-04-27 22:06:00	1901-08-17 11:47:59	111.571	253.671	9.28814	1901-02-11 04:48:00	1901-10-29 19:48:00	104.617	260.625	9.01259
Holtún	lateral south	PreM-Ta	121	1.31667	0.133333	-29.1854	1.5	29.3809	1.5	NA	NA	NA	NA	NA	NA	NA	NA	NA	NA
Iberia (Ceibal)	central axis	MP	93.958	0.133333	0.466667	-3.9093	0.5	3.79331	0.5	1901-03-10 23:11:59	1901-10-02 21:41:59	159.305	205.938	2.53616	1901-03-30 18:36:00	1901-09-13 18:23:59	166.992	198.251	2.56035
Iberia (Ceibal)	lateral north	PreM	74.4225	0.0666667	0.283333	14.7816	2	-14.9885	2	1901-04-30 21:54:00	1901-08-14 13:53:59	105.667	259.576	12.8368	1901-02-08 06:12:00	1901-11-01 16:30:00	98.8132	266.429	12.4441
Iberia (Ceibal)	lateral south	PreM	112.675	0.2	0.45	-21.7945	2	21.6885	2	1901-01-12 00:41:59	1901-11-28 09:05:59	44.8923	320.35	23.4534	1901-05-29 13:06:00	1901-07-17 12:48:00	48.9875	316.255	24.2186
Ixchel	central axis	LP	114.944	1.2131	0.78	-23.526	0.5	23.9175	0.6	1901-12-14 11:24:00	1901-12-27 16:12:00	13.2	352.042	17.25	1901-06-22 22:30:00	1901-06-22 22:36:00	0.00416667	365.238	16.85
Ixchel	lateral north	PreTa	94.5358	0.7	0.0446	-4.25845	2	4.19801	2	1901-03-10 02:12:00	1901-10-04 00:18:00	157.321	207.921	10.1844	1901-03-31 19:30:00	1901-09-12 20:30:00	165.042	200.201	10.2979
Ixchel	lateral south	PreTa	137.182	1.0422	0.0932	-44.3049	2	44.4037	2	NA	NA	NA	NA	NA	NA	NA	NA	NA	NA
Ix Kol	central axis	LC	90.3174	1.08333	1.93333	-0.102965	0.5	0.770324	0.5	1901-03-20 17:42:00	1901-09-23 20:00:00	178.146	187.096	2.53258	1901-03-22 23:11:59	1901-09-21 15:12:00	182.576	182.667	2.5374
Ix Kol	lateral north	CTa	70.8507	2.96667	2.01667	19.1302	1	-17.8045	1	1901-05-16 19:42:00	1901-07-29 07:17:59	73.4833	291.759	8.56236	1901-01-29 23:11:59	1901-11-12 02:42:00	79.0964	286.146	7.27931
Ix Kol	lateral south	CTa	109.917	1.76667	1.18333	-18.6182	1	19.3077	1	1901-01-26 21:41:59	1901-11-15 03:41:59	72.9923	292.25	7.7429	1901-05-17 14:06:00	1901-07-28 12:54:00	71.95	293.292	8.71574
Ixkún	central axis	LC	96.547	2.86667	1.25	-5.51283	0.75	6.5291	0.75	1901-03-06 21:48:00	1901-10-07 12:12:00	150.642	214.6	3.86234	1901-04-06 21:48:00	1901-09-06 20:29:59	152.946	212.296	3.97287
Ixkún	lateral north	CTa	69.697	2.53333	0.933333	20.0995	1.5	-19.2612	1.5	1901-05-21 05:00:00	1901-07-24 22:42:00	64.7375	300.505	14.3145	1901-01-24 08:06:00	1901-11-17 17:00:00	67.8714	297.371	12.3075
Ixkún	lateral south	CTa	124.634	3.86667	0.616667	-31.6896	1.5	33.0659	1.5	NA	NA	NA	NA	NA	NA	NA	NA	NA	NA
Ixtontón	central axis	LC	99.5637	1.91667	1.71667	-8.69538	0.5	9.56815	0.5	1901-02-26 12:48:00	1901-10-15 19:06:00	133.98	231.262	2.66998	1901-04-15 04:30:00	1901-08-29 15:54:00	136.475	228.767	2.78345
Ixtontón	lateral north	CTa	65.0137	0.65	0.466667	23.9582	1	-23.8879	1	1901-06-22 14:06:00	1901-06-22 14:11:59	0	365.238	26	1901-12-21 13:35:59	1901-12-21 13:42:00	0.00416667	365.238	26
Ixtontón	lateral south	CTa	135.314	1.28333	0.966667	-42.6052	1	43.1954	1	NA	NA	NA	NA	NA	NA	NA	NA	NA	NA
Ixtutz	central axis	LC	101.397	1.71667	6.86667	-10.5142	0.5	12.7971	0.5	1901-02-21 13:53:59	1901-10-20 16:48:00	124.121	241.121	2.75536	1901-04-24 13:48:00	1901-08-20 08:54:00	117.796	247.446	3.02185
Ixtutz	lateral north	CTa	79.3137	1.48333	4.46667	10.5721	1	-8.97893	1	1901-04-18 00:36:00	1901-08-26 20:24:00	130.825	234.417	5.69009	1901-02-25 18:30:00	1901-10-16 13:12:00	132.463	232.779	5.36319
Ixtutz	lateral south	CTa	125.022	3.1	2.81667	-32.3701	1	34.2308	1	NA	NA	NA	NA	NA	NA	NA	NA	NA	NA
K'ax Ba	central axis	LC	106.667	5.93333	4.06667	-14.173	0.5	17.0727	0.5	1901-02-10 23:42:00	1901-10-31 04:35:59	103.038	262.204	3.03827	1901-05-08 16:48:00	1901-08-06 08:42:00	89.6625	275.58	3.64805
K'ax Ba	lateral north	CTa	84	4.5	2.7	6.97222	1	-5.04532	1	1901-04-08 02:11:59	1901-09-05 16:24:00	150.592	214.651	5.3282	1901-03-08 02:47:59	1901-10-06 07:35:59	153.042	212.2	5.13153
K'ax Ba	lateral south	CTa	130	6.4	2.28333	-35.5574	1	38.7461	1	NA	NA	NA	NA	NA	NA	NA	NA	NA	NA
Kunal Sur (Naachtún)	central axis	LP	101.747	0.35	0.45	-11.2207	1	11.1718	1	1901-02-19 12:00:00	1901-10-22 03:42:00	120.588	244.654	5.56855	1901-04-19 20:06:00	1901-08-25 07:06:00	127.458	237.784	5.7397
Kunal Sur (Naachtún)	lateral north	PreTa	85.6792	0.216667	0.516667	4.02372	2	-4.09634	2	1901-03-31 08:36:00	1901-09-13 07:06:00	165.938	199.305	10.2831	1901-03-10 12:12:00	1901-10-03 14:36:00	158.142	207.1	10.1755
Kunal Sur (Naachtún)	lateral south	PreTa	117.196	0.333333	0.1	-25.8509	2	25.65	2	NA	NA	NA	NA	NA	1901-06-22 22:30:00	1901-06-22 22:36:00	0.00416667	365.238	8
La Felicidad (Ceibal)	central axis	MP	93.543	0.833333	0.0666667	-3.27879	0.5	3.25787	0.5	1901-03-12 14:11:59	1901-10-01 08:00:00	162.501	202.742	2.52905	1901-03-29 09:12:00	1901-09-15 02:42:00	169.729	195.513	2.5507
La Felicidad (Ceibal)	lateral north	PreM	71.5281	0.116667	0.433333	17.5548	2	-17.6971	2	1901-05-10 13:12:00	1901-08-05 04:12:00	86.625	278.617	14.8345	1901-01-30 04:06:00	1901-11-10 13:35:59	80.8465	284.396	14.2906
La Felicidad (Ceibal)	lateral south	PreM	115.128	1.46667	0.266667	-23.6687	2	23.9452	2	1901-12-16 04:48:00	1901-12-25 07:30:00	9.1125	356.13	46	1901-06-23 02:18:00	1901-06-23 02:24:00	0.00416667	365.238	46
La Nueva Libertad (Ceibal)	central axis	MP	82.3343	0.283333	0.5	7.28013	0.5	-7.3372	0.5	1901-04-09 00:05:59	1901-09-04 20:06:00	148.833	216.409	2.65778	1901-03-02 00:36:00	1901-10-11 13:30:00	141.705	223.537	2.60791
La Nueva Libertad (Ceibal)	lateral north	PreM	60.3944	0.45	0.233333	28.2515	2	-28.3535	2	NA	NA	NA	NA	NA	NA	NA	NA	NA	NA
La Nueva Libertad (Ceibal)	lateral south	PreM	105.633	0.216667	0.75	-15.0574	2	15.0607	2	1901-02-08 00:59:59	1901-11-01 21:36:00	98.384	266.858	12.4784	1901-05-01 19:48:00	1901-08-13 16:30:00	103.862	261.38	12.9884
Naachtún	central axis	LP	92.9	0.216667	0.15	-2.85082	0.5	2.6471	0.5	1901-03-13 17:00:00	1901-09-30 11:42:00	164.463	200.779	2.53038	1901-03-27 19:00:00	1901-09-16 18:30:00	172.979	192.263	2.54642
Naachtún	lateral north	PreTa-CTe	79.048	0.0166667	0.283333	10.2561	1	-10.4885	1	1901-04-17 05:00:00	1901-08-27 20:48:00	132.658	232.584	5.61988	1901-02-21 13:06:00	1901-10-20 03:42:00	124.634	240.608	5.4836
Naachtún	lateral south	PreTa-CTe	105.543	0.116667	0.1	-14.9122	1	14.6452	1	1901-02-08 13:42:00	1901-11-01 20:24:00	98.9631	266.279	6.22065	1901-04-30 10:36:00	1901-08-14 22:06:00	106.479	258.763	6.41032
Nakbé	central axis	MP	100.6	0	-0.133333	-10.2637	1	9.87278	1	1901-02-22 02:47:59	1901-10-19 05:29:59	126.13	239.112	5.45127	1901-04-16 03:41:59	1901-08-28 21:54:00	134.758	230.484	5.55682
Nakbé	lateral north	PreM	75.6361	0.1	-0.116667	13.5363	2	-13.8876	2	1901-04-26 23:00:00	1901-08-18 10:17:59	113.471	251.771	12.2516	1901-02-11 15:48:00	1901-10-29 09:05:59	105.521	259.721	11.956
Nakbé	lateral south	PreM	124.808	0.0666667	-0.1	-33.1166	2	32.7009	2	NA	NA	NA	NA	NA	NA	NA	NA	NA	NA
Nakum, Central Plaza	central axis	LC	93.3128	0.35	1.75	-3.20631	0.25	3.58849	0.25	1901-03-12 20:00:00	1901-10-01 15:36:00	162.426	202.817	1.27021	1901-03-30 04:48:00	1901-09-14 11:29:59	168.279	196.963	1.28658
Nakum, Central Plaza	lateral north	CTa-Term	77.7825	0.166667	0.466667	11.5569	1	-11.6658	1	1901-04-20 21:00:00	1901-08-24 00:41:59	125.154	240.088	5.83127	1901-02-18 08:24:00	1901-10-23 21:30:00	117.696	247.546	5.64993
Nakum, Central Plaza	lateral south	CTa-Term	111.908	0.416667	1.85	-20.9032	1	21.3644	1	1901-01-16 21:30:00	1901-11-25 02:36:00	53.0298	312.212	10.1085	1901-05-27 20:54:00	1901-07-18 07:35:59	51.4458	313.796	11.7195
Nakum, North Plaza	central axis	MP	93.5167	0.266667	3.1	-3.43055	0.5	4.2053	0.5	1901-03-12 04:48:00	1901-10-01 17:06:00	161.73	203.512	2.53061	1901-03-31 20:24:00	1901-09-12 17:29:59	164.879	200.363	2.56866
Nakum, North Plaza	lateral north	CTa	61	0.916667	0.583333	27.7616	2	-27.5487	2	NA	NA	NA	NA	NA	NA	NA	NA	NA	NA
Nakum, North Plaza	lateral south	CTa	136	0.433333	3.38333	-43.4299	2	44.6294	2	NA	NA	NA	NA	NA	NA	NA	NA	NA	NA
Naranjal	central axis	LC	98.3093	0.883333	0.183333	-7.80894	0.5	7.85097	0.5	1901-02-28 21:30:00	1901-10-13 10:53:59	138.684	226.558	2.63725	1901-04-10 11:00:00	1901-09-03 08:11:59	145.883	219.359	2.69872
Naranjal	lateral north	CTa	67.5439	0.616667	0	21.4938	1	-21.6118	1	1901-05-28 15:23:59	1901-07-17 13:12:00	49.9083	315.334	12.0499	1901-01-13 01:17:59	1901-11-28 22:17:59	45.3673	319.875	11.6245
Naranjal	lateral south	CTa	129.211	0.716667	0.233333	-37.1198	1	37.1244	1	NA	NA	NA	NA	NA	NA	NA	NA	NA	NA
Naranjo	central axis	LP	89.3029	1.5	1.18333	1.00868	0.5	-0.42659	0.5	1901-03-23 13:54:00	1901-09-20 21:00:00	181.296	183.946	2.52843	1901-03-19 21:48:00	1901-09-24 10:48:00	176.701	188.542	2.52209
Naranjo	lateral north	PreTa	55	1.13333	0.416667	33.5021	1	-33.2596	1	NA	NA	NA	NA	NA	NA	NA	NA	NA	NA
Naranjo	lateral south	PreTa	122.765	1.75	0.916667	-30.6394	1	31.3188	1	NA	NA	NA	NA	NA	NA	NA	NA	NA	NA
Nixtun-Ch'ich', Sector AA	central axis	MP	94.1167	0.333333	1.18333	-3.98868	0.25	4.17111	0.25	1901-03-10 18:18:00	1901-10-03 02:24:00	158.905	206.337	1.26858	1901-03-31 18:18:00	1901-09-12 19:30:00	165.05	200.192	1.28398
Nixtun Ch'ich', Sector AA	lateral north	PreM	67.2	0.466667	0.35	21.7519	2	-21.8063	2	1901-05-29 22:30:00	1901-07-17 03:30:00	48.2083	317.034	24.5803	1901-01-11 23:06:00	1901-11-28 10:48:00	44.7548	320.488	23.5193
Nixtun Ch'ich', Sector AA	lateral south	PreM	120.95	0.533333	3.33333	-29.4488	2	30.4671	2	NA	NA	NA	NA	NA	NA	NA	NA	NA	NA
Nixtun Ch'ich', Sector Y	central axis	MP	94	0.366667	1.6	-3.86335	0.25	4.19519	0.25	1901-03-11 02:06:00	1901-10-02 18:54:00	159.542	205.7	1.26779	1901-03-31 19:48:00	1901-09-12 18:05:59	164.929	200.313	1.28423
Nixtun Ch'ich', Sector Y	lateral north	PreM	72	0.5	0.616667	17.2017	2	-17.1431	2	1901-05-09 05:47:59	1901-08-06 10:53:59	89.2125	276.03	14.5035	1901-02-01 03:18:00	1901-11-08 15:30:00	84.734	280.508	13.8086
Nixtun Ch'ich', Sector Y	lateral south	PreM	116.333	0.466667	3.71667	-25.1112	2	26.1927	2	1901-12-20 17:00:00	1901-12-20 17:06:00	0.00416667	365.238	24	NA	NA	NA	NA	NA
Paxcamán	central axis	LP	94.6596	0.633333	0.4	-4.4035	0.5	4.43223	0.5	1901-03-09 17:12:00	1901-10-04 09:06:00	156.58	208.663	2.54821	1901-04-01 10:12:00	1901-09-12 06:12:00	163.833	201.409	2.57971
Paxcaman	lateral north	PreTa-CTe	64.4339	0.483333	0.716667	24.3888	2	-24.2953	2	1901-06-22 22:30:00	1901-06-22 22:36:00	0.00416667	365.238	36	1901-12-21 01:12:00	1901-12-21 01:18:00	0.00416667	365.238	36
Paxcaman	lateral south	PreTa-CTe	124.915	1.16667	0.616667	-32.9238	2	33.259	2	NA	NA	NA	NA	NA	NA	NA	NA	NA	NA
Sacul 1, Plaza A	central axis	LC	106.57	5.93333	2.78333	-14.0769	0.5	16.6038	0.5	1901-02-11 06:41:59	1901-10-30 21:36:00	103.621	261.621	3.02803	1901-05-07 00:12:00	1901-08-08 01:06:00	93.0375	272.205	2.8383
Sacul 1, Plaza A	lateral north	CTa	97.55	6.08333	3.65	-5.49522	1	8.21371	1	1901-03-06 22:53:59	1901-10-07 11:11:59	150.73	214.512	5.14908	1901-04-11 10:42:00	1901-09-02 08:42:00	143.917	221.326	5.42934
Sacul 1, Plaza A	lateral south	CTa	115.1	4.46667	1.73333	-22.5927	1	24.4308	1	1901-01-06 10:42:00	1901-12-05 12:12:00	32.1798	333.062	16.032	1901-06-22 14:06:00	1901-06-22 14:11:59	0.00416666	365.238	18
Sacul 1, Plaza D	central axis	LC	129.5	3.3	2.45	-36.4085	1	38.3314	1	NA	NA	NA	NA	NA	NA	NA	NA	NA	NA
Sacul 1, Plaza D	lateral north	CTa	115	4.53333	1.18333	-22.4755	2	24.1527	2	1901-01-07 08:42:00	1901-12-04 14:18:00	34.0089	331.233	30.4179	1901-06-22 14:06:00	1901-06-22 14:11:59	0.00416666	365.238	40
Sacul 1, Plaza D	lateral south	CTa	157.5	3.36667	2.05	-60.2995	2	63.3812	2	NA	NA	NA	NA	NA	NA	NA	NA	NA	NA
San Juan (Caracol)	central axis	LP	105.722	0.8027	-0.2927	-14.919	1	14.7659	1	1901-02-08 13:12:00	1901-11-01 20:54:00	98.9215	266.321	6.2223	1901-04-30 20:06:00	1901-08-14 12:54:00	105.7	259.542	6.44234
San Juan	lateral north	PreTa	82.4835	0.9032	-0.2498	7.34229	2	-7.44106	2	1901-04-09 03:30:00	1901-09-04 17:36:00	148.587	216.655	10.6721	1901-03-01 18:54:00	1901-10-12 02:36:00	140.921	224.321	10.4623
San Juan	lateral south	PreTa	125.466	0.9245	-0.2052	-33.5629	2	33.47	2	NA	NA	NA	NA	NA	NA	NA	NA	NA	NA
Sisia'	central axis	LP	85.8537	0.3239	0.9338	3.90578	0.5	-3.79961	0.5	1901-03-31 01:12:00	1901-09-13 14:18:00	166.546	198.696	2.56834	1901-03-11 06:36:00	1901-10-02 20:42:00	159.655	205.587	2.54007
Sisia'	lateral north	PreTa	62.8886	0.0689	0.8566	25.6288	2	-25.6408	2	1901-06-22 22:30:00	1901-06-22 22:36:00	0.00416667	365.238	24.8	1901-12-21 01:12:00	1901-12-21 01:18:00	0.00416667	365.238	7.6
Sisia'	lateral south	PreTa	108.087	0.3973	0.8329	-17.2668	2	17.3684	2	1901-01-31 18:24:00	1901-11-09 12:12:00	83.5006	281.742	13.9588	1901-05-09 20:30:00	1901-08-05 16:36:00	87.8375	277.405	14.7436
Suk Che'	central axis	LC	91.5637	1.41667	2.78333	-1.19251	0.5	2.22103	0.4	1901-03-17 23:11:59	1901-09-26 13:48:00	172.634	192.608	2.53072	1901-03-26 16:12:00	1901-09-17 23:06:00	175.288	189.955	2.55184
Suk Che'	lateral north	CTa	73.0037	0.6	1.43333	16.3242	1	-15.949	1	1901-05-06 00:30:00	1901-08-09 00:36:00	95.0042	270.238	6.98692	1901-02-05 09:00:00	1901-11-05 18:05:59	91.8631	273.379	6.53953
Suk Che'	lateral south	CTa	113.189	1.2	3.28333	-21.9218	1	23.0923	1	1901-01-11 04:17:59	1901-11-30 19:06:00	41.6256	323.617	12.5807	1901-06-10 09:18:00	1901-07-04 20:18:00	24.4583	340.784	20
Tikal, Lost World	central axis	MP	93.9913	-0.0666667	0.05	-4.00001	0.35	3.6658	0.35	1901-03-10 17:36:00	1901-10-03 03:05:59	158.846	206.396	1.77612	1901-03-30 10:42:00	1901-09-14 02:06:00	167.642	197.601	1.79056
Tikal	lateral north	CTe	68.7038	-0.183333	-0.0666667	20.0517	0.7	-20.4973	0.7	1901-05-20 22:54:00	1901-07-25 11:30:00	65.525	299.717	6.58632	1901-01-18 21:18:00	1901-11-22 17:18:00	57.409	307.833	6.59685
Tikal	lateral south	CTe	118.009	-0.0833333	0.366667	-26.8664	1	26.6126	1	NA	NA	NA	NA	NA	NA	NA	NA	NA	NA
T'ot	central axis	LP	85.6789	-0.1834	0.3916	3.89224	0.5	-4.15333	0.5	1901-03-31 00:24:00	1901-09-13 15:06:00	166.613	198.63	2.56807	1901-03-10 08:42:00	1901-10-03 18:00:00	157.855	207.388	2.54465
T'ot	lateral north	PreTa	63.4604	0.2581	0.4531	25.1724	2	-25.2617	2	1901-06-22 22:30:00	1901-06-22 22:36:00	0.00416667	365.238	24.6	1901-12-21 01:12:00	1901-12-21 01:18:00	0.00416667	365.238	21
T'ot	lateral south	PreTa	102.954	0.0875	0.5825	-12.4978	2	12.3995	2	1901-02-15 20:18:00	1901-10-25 17:24:00	113.363	251.879	11.4927	1901-04-23 11:00:00	1901-08-21 18:06:00	120.296	244.946	11.8634
Uaxactún, Group D	central axis	LP	90.3261	0.3	2.81667	-0.371857	0.5	1.07985	0.5	1901-03-20 01:12:00	1901-09-24 07:30:00	176.98	188.263	2.52218	1901-03-23 18:18:00	1901-09-20 16:42:00	180.933	184.309	2.52898
Uaxactún, Group D	lateral north	PreTa	73.1018	0.25	2.48333	16.0223	1	-15.4022	1	1901-05-05 00:54:00	1901-08-10 10:00:00	97.3792	267.863	6.82479	1901-02-07 00:24:00	1901-11-03 09:00:00	95.884	269.358	6.34748
Uaxactún, Group D	lateral south	PreTa	108.342	0.466667	2.38333	-17.4778	1.5	18.1267	1.5	1901-01-31 00:30:00	1901-11-10 05:48:00	82.0215	283.221	10.606	1901-05-12 17:54:00	1901-08-02 20:24:00	82.1042	283.138	11.657
Uaxactún, Group E	central axis	LP	91.2379	0.366667	2.3	-1.21853	1	1.78594	1	1901-03-17 21:18:00	1901-09-26 10:06:00	172.709	192.533	5.0444	1901-03-25 13:48:00	1901-09-18 22:24:00	177.358	187.884	5.07101
Uaxactún, Group E	lateral north	PreTa	68.1046	0.15	2.65	20.7242	2	-20.063	2	1901-05-24 06:18:00	1901-07-22 12:00:00	59.2375	306.005	20.4829	1901-01-20 19:36:00	1901-11-20 06:54:00	61.7715	303.471	17.6974
Uaxactún, Group E	lateral south	PreTa	114.355	0.516667	1.76667	-23.1578	2	23.639	2	1901-01-01 13:00:00	1901-12-09 09:06:00	23.4048	341.837	22	1901-06-18 20:18:00	1901-06-27 02:48:00	8.27083	356.971	36
Unidad AD16-3 (Ceibal)	central axis	MP	92.4959	0.0833333	-0.183333	-2.52388	0.5	2.17025	0.5	1901-03-14 12:48:00	1901-09-29 11:06:00	166.313	198.929	2.52276	1901-03-26 13:48:00	1901-09-17 19:53:59	175.254	189.988	2.53498
Unidad AD16-3 (Ceibal)	lateral north	PreM	71.8928	0.75	0.0333333	17.4337	2	-17.4927	2	1901-05-10 02:24:00	1901-08-05 14:47:59	87.5167	277.726	14.7179	1901-01-30 21:41:59	1901-11-09 20:24:00	82.2965	282.946	14.1044
Unidad AD16-3 (Ceibal)	lateral south	PreM	114.24	0.1	-0.15	-23.3191	2	22.9525	2	1901-12-10 07:35:59	1901-12-30 23:47:59	20.9173	344.325	48.6253	1901-06-07 22:35:59	1901-07-08 05:42:00	30.2958	334.946	38.227
Unidad AI11-48 (Ceibal)	central axis	MP	104.642	0.15	-0.233333	-14.1361	0.5	13.7749	0.5	1901-02-10 21:41:59	1901-10-30 02:42:00	104.034	261.208	3.0142	1901-04-27 16:53:59	1901-08-17 16:53:59	112	253.242	3.08842
Unidad AI11-48 (Ceibal)	lateral north	PreM	81.0461	-0.05	0.716667	8.40194	2	-8.5003	2	1901-04-12 01:24:00	1901-09-01 21:05:59	142.821	222.421	10.816	1901-02-26 22:12:00	1901-10-14 13:35:59	135.601	229.642	10.5889
Unidad AI11-48 (Ceibal)	lateral south	PreM	131.626	0.116667	-0.0166667	-39.7112	2	39.3402	2	NA	NA	NA	NA	NA	NA	NA	NA	NA	NA
Uxul	central axis	EC	93.4167	0.07	-0.18	-3.39801	0.5	3.01214	0.5	1901-03-12 07:48:00	1901-10-02 00:48:00	161.534	203.708	2.53995	1901-03-28 17:06:00	1901-09-15 22:30:00	171.225	194.017	2.55653
Uxul	lateral north	CTe	78.6833	0.233333	-0.1	10.6782	2	-10.9757	2	1901-04-18 08:42:00	1901-08-26 15:30:00	130.283	234.959	11.3759	1901-02-20 06:00:00	1901-10-21 18:24:00	121.726	243.517	11.0962
Uxul	lateral south	CTe	112.233	0.5	0.1	-21.0976	2	20.9655	2	1901-01-15 21:54:00	1901-11-25 16:12:00	51.4798	313.763	20.7394	1901-05-25 13:24:00	1901-07-20 22:06:00	56.3625	308.88	21.5007
Xaman Witz	central axis	LP	121.972	2.3953	-0.2064	-29.6938	1.5	30.1627	1.5	NA	NA	NA	NA	NA	NA	NA	NA	NA	NA
Xaman Witz	lateral north	PreTa	96.2297	1.4009	-0.1623	-5.6475	3	5.74062	3	1901-03-06 11:54:00	1901-10-07 12:30:00	150.217	215.025	15.4207	1901-04-04 20:42:00	1901-09-08 21:48:00	157.046	208.196	15.6829
Xaman Witz	lateral south	PreTa	144.206	2.3696	-0.1098	-49.8843	3	50.5759	3	NA	NA	NA	NA	NA	NA	NA	NA	NA	NA
Yaxhá, Plaza C	central axis	LP	98.9824	1.58333	0.633333	-8.20958	0.5	8.63983	0.5	1901-02-27 17:48:00	1901-10-14 02:30:00	136.88	228.363	2.64088	1901-04-12 16:24:00	1901-09-01 06:42:00	141.596	223.646	2.72334
Yaxha, Plaza C	lateral north	PreTa	74.5324	2.16667	0.566667	15.3349	1	-14.736	1	1901-05-02 17:00:00	1901-08-12 16:48:00	101.992	263.251	6.60328	1901-02-09 02:54:00	1901-11-01 07:30:00	100.051	265.192	6.17827
Yaxha, Plaza C	lateral south	PreTa	123.832	0.616667	0.516667	-32.0974	1	32.1756	1	NA	NA	NA	NA	NA	NA	NA	NA	NA	NA
Yaxhá, Plaza F	central axis	LP	97.3333	0.383333	0.35	-7.03825	0.5	6.96702	0.5	1901-03-02 20:24:00	1901-10-11 01:42:00	143.021	222.221	2.6038	1901-04-08 03:12:00	1901-09-05 17:18:00	150.588	214.655	2.65399
Yaxha, Plaza F	lateral north	PreTa	55.1883	0.1	0.316667	32.9197	2	-33.1363	2	NA	NA	NA	NA	NA	NA	NA	NA	NA	NA
Yaxha, Plaza F	lateral south	PreTa	140.008	0.383333	0.133333	-47.1284	2	46.9127	2	NA	NA	NA	NA	NA	NA	NA	NA	NA	NA
Yaxnohcah	central axis	MP	100.667	0	-0.08	-10.3165	0.5	9.93721	0.5	1901-02-22 01:54:00	1901-10-19 23:06:00	125.359	239.883	2.73686	1901-04-16 06:06:00	1901-08-28 17:12:00	134.463	230.78	2.79842
Yaxnohcah	lateral north	CTe	79.2	-0.0166667	0.233333	10.0892	2	-10.3562	2	1901-04-16 16:24:00	1901-08-28 07:06:00	133.613	231.63	11.2292	1901-02-21 23:18:00	1901-10-20 01:42:00	125.142	240.1	10.9559
Yaxnohcah	lateral south	CTe	123.433	0.266667	0.216667	-31.701	2	31.5081	2	NA	NA	NA	NA	NA	NA	NA	NA	NA	NA

## Sheet: DATA_others
Site	Group, structure	Period	AE	HE	HW	δE	error δE	δW	error δW	Dates East		Intervals East (days)		East interval error	Dates West		Intervals West (days)		West interval error
Actuncan	Group 1	LP	72.2682	0.6819	2.7689	16.9957	1.4	-16.1329	1.4	1901-05-08 11:36:00	1901-08-07 00:54:00	90.5542	274.688	10.0834	1901-02-04 15:18:00	1901-11-05 17:06:00	91.1673	274.075	9.18845
Actuncan	Plaza C, Str. 19 & 31	LP	85.306	0.8107	3.1863	4.59941	0.7	-3.60742	0.7	1901-04-01 20:36:00	1901-09-11 20:00:00	162.975	202.267	3.617	1901-03-11 18:24:00	1901-10-02 09:06:00	160.63	204.613	3.55293
Altar de los Reyes	Structure 13	EC	98.1	-0.0666667	-0.0166667	-7.89879	0.7	7.5222	0.7	1901-02-28 14:48:00	1901-10-13 12:48:00	138.326	226.917	3.68753	1901-04-09 14:12:00	1901-09-04 06:30:00	147.679	217.563	3.75441
Altar de los Reyes	Southeast Group, Str. 1	EC	91	-0.166667	-0.166667	-1.184	0.7	0.718115	0.7	1901-03-17 23:30:00	1901-09-26 11:30:00	172.742	192.5	3.53696	1901-03-22 19:54:00	1901-09-21 17:12:00	182.355	182.888	3.54269
Cahal Pichik	Structure Q	LP	115.792	3.1892	0.5348	-23.641	1.4	24.6476	1.4	1901-12-17 06:06:00	1901-12-24 21:18:00	7.63333	357.609	9.8	1901-06-22 22:30:00	1901-06-22 22:36:00	0.00416667	365.238	23.8
Calabazal	patio group	LC	94.5667	1.71667	0	-3.96606	0.7	4.21199	0.7	1901-03-10 21:23:59	1901-10-03 13:42:00	158.563	206.679	3.56843	1901-03-31 19:35:59	1901-09-12 21:05:59	165.062	200.18	3.61979
Calakmul	Chiik Nahb, Str. 1	LC	100.308	0.333333	0	-9.84302	0.7	9.61619	0.7	1901-02-23 10:12:00	1901-10-18 20:54:00	127.796	237.446	3.80901	1901-04-15 07:42:00	1901-08-29 12:41:59	136.208	229.034	3.90064
Calakmul	Northeast Group, N str.	LC	101.183	0.333333	-0.0333333	-10.6734	0.7	10.4331	0.7	1901-02-21 03:18:00	1901-10-21 03:18:00	123.242	242	3.86985	1901-04-17 15:05:59	1901-08-27 05:54:00	131.617	233.626	3.97027
Calakmul	Structure I	EC	104.317	0.2	-0.15	-13.6944	0.21	13.3574	0.21	1901-02-12 09:18:00	1901-10-29 12:12:00	106.121	259.121	1.25323	1901-04-26 07:36:00	1901-08-18 19:30:00	114.496	250.746	1.28767
Calakmul	Structure II	LP	98.7041	0.216667	-0.2	-8.36261	0.14	8.01875	0.14	1901-02-27 08:00:00	1901-10-14 12:06:00	136.071	229.171	0.740989	1901-04-10 23:36:00	1901-09-02 22:36:00	144.958	220.284	0.754733
Calakmul	Structure III	EC	105.683	0.266667	-0.133333	-14.9646	0.7	14.6562	0.7	1901-02-08 11:36:00	1901-11-02 08:36:00	98.3673	266.875	4.37416	1901-04-30 10:12:00	1901-08-14 18:24:00	106.342	258.901	4.50592
Calakmul	Structure VII	LC	99.1833	0.25	-0.0666667	-8.80589	0.84	8.52379	0.84	1901-02-26 05:42:00	1901-10-16 02:06:00	133.392	231.85	4.49302	1901-04-12 07:06:00	1901-09-01 12:36:00	142.229	223.013	4.58486
Calakmul	Structure XIII	EC	99.6	0.25	-0.0833333	-9.20129	0.7	8.91285	0.7	1901-02-25 03:06:00	1901-10-16 23:12:00	131.405	233.838	3.7568	1901-04-13 09:30:00	1901-08-31 12:48:00	140.137	225.105	3.8411
Calakmul	Structure XIV	LC	100.183	0.283333	-0.0833333	-9.74265	0.7	9.46613	0.7	1901-02-23 16:48:00	1901-10-18 14:24:00	128.342	236.9	3.80222	1901-04-14 21:41:59	1901-08-29 22:42:00	137.042	228.201	3.88882
Caracol	Central Acropolis	LC	102.296	0.9953	-0.4135	-11.5846	1.4	11.4568	1.4	1901-02-18 13:53:59	1901-10-23 15:59:59	118.155	247.088	7.89484	1901-04-20 14:00:00	1901-08-24 07:42:00	125.737	239.505	8.14224
Ceiba	triadic group	LP	120.491	0.5191	0.6184	-29.0404	1.4	29.1249	1.4	NA	NA	NA	NA	NA	NA	NA	NA	NA	NA
Ceibal	Structure A-3	LC	97.125	0.0166667	0.283333	-6.9835	0.42	6.76673	0.42	1901-03-03 02:12:00	1901-10-11 09:18:00	142.946	222.296	2.19619	1901-04-07 12:30:00	1901-09-06 04:30:00	151.667	213.576	2.23494
Ceibal	Structure C-79	LC	99.2167	0.133333	0.45	-8.9481	0.49	8.82658	0.49	1901-02-25 21:06:00	1901-10-16 13:42:00	132.551	232.692	2.62995	1901-04-13 02:30:00	1901-08-31 15:18:00	140.533	224.709	2.69328
Cheyokolnah	Structure 1-a	EC	104	0	-0.133333	-13.486	0.7	13.0833	0.7	1901-02-13 00:18:00	1901-10-28 21:30:00	107.359	257.883	4.14953	1901-04-25 11:24:00	1901-08-19 15:24:00	116.167	249.076	4.25337
Curucuitz	Plaza 7C-II	LC	104.583	1.45	0.866667	-13.6429	0.7	14.1073	0.7	1901-02-12 14:11:59	1901-10-29 14:29:59	106.23	259.013	4.1779	1901-04-28 15:23:59	1901-08-16 08:11:59	109.7	255.542	4.4256
El Gallinero	Structure A-1	EC-LC	104.667	0.416667	0.916667	-13.9681	0.7	14.1086	0.7	1901-02-11 13:30:00	1901-10-30 07:48:00	104.48	260.762	4.21587	1901-04-28 16:06:00	1901-08-16 11:54:00	109.825	255.417	4.40949
El Gallinero	Structures A-2 & A-3	EC-LC	95.3333	0	0.866667	-5.24842	0.7	5.21608	0.7	1901-03-07 13:24:00	1901-10-06 17:06:00	152.088	213.154	3.59305	1901-04-03 10:42:00	1901-09-10 07:18:00	159.858	205.384	3.64643
El Gallinero	Structure B-1	EC-LC	104.267	0	0.683333	-13.7437	0.7	13.6454	0.7	1901-02-12 05:42:00	1901-10-29 15:42:00	105.826	259.417	4.18425	1901-04-27 05:06:00	1901-08-17 22:24:00	112.721	252.521	4.33524
El Gallinero	Structure C-4	EC-LC	114.5	0	0.233333	-23.4375	0.7	23.1589	0.7	1901-12-13 23:36:00	1901-12-28 17:48:00	14.7583	350.484	14.3354	1901-06-10 19:54:00	1901-07-04 17:54:00	23.9167	341.326	16.7388
El Gallinero	Structure C-9	EC-LC	97.5	-0.3	0.5	-7.42294	1.4	7.14837	1.4	1901-03-01 21:06:00	1901-10-12 07:06:00	140.826	224.417	7.3327	1901-04-08 14:00:00	1901-09-05 06:18:00	149.679	215.563	7.46809
El Gallinero	Structure D-1	EC-LC	104.117	-0.266667	0.633333	-13.7026	0.7	13.485	0.7	1901-02-12 08:42:00	1901-10-29 12:48:00	106.071	259.171	4.17859	1901-04-26 17:06:00	1901-08-18 10:12:00	113.713	251.53	4.31098
El Mirador	Chicharras group	LP	97.3667	1.08333	2.68333	-6.79781	0.7	7.75626	0.7	1901-03-03 11:36:00	1901-10-10 10:54:00	144.271	220.971	3.63611	1901-04-10 06:24:00	1901-09-03 15:18:00	146.371	218.871	3.75826
El Mirador	El Tigre pyramid	LP	101.833	-0.1	-0.333333	-11.4715	0.7	10.9613	0.7	1901-02-18 19:00:00	1901-10-22 20:18:00	119.188	246.054	3.92021	1901-04-19 05:30:00	1901-08-25 21:24:00	128.662	236.58	3.99741
El Mirador	Monos pyramid	LP	101.767	-0.0333333	-0.333333	-11.3833	0.7	10.8984	0.7	1901-02-19 00:54:00	1901-10-22 14:30:00	119.676	245.567	3.91237	1901-04-19 01:06:00	1901-08-26 01:36:00	129.021	236.221	3.99146
El Mirador	South Acropolis	LP	97.6333	1.81667	-0.2	-6.80199	0.7	7.0218	0.7	1901-03-03 11:24:00	1901-10-10 11:12:00	144.251	220.992	3.63626	1901-04-08 06:48:00	1901-09-05 13:48:00	150.292	214.951	3.71842
El Mirador	Tecolote group	LP	97.8333	1.6	-0.2	-7.06498	0.7	7.21182	0.7	1901-03-02 18:48:00	1901-10-11 03:24:00	142.884	222.358	3.64636	1901-04-08 19:00:00	1901-09-05 01:48:00	149.283	215.959	3.72827
El Mirador	Tres Micos group	LP	93.8333	3.15	2.91667	-2.75255	0.7	4.46587	0.7	1901-03-13 23:06:00	1901-09-30 05:48:00	164.963	200.279	3.54141	1901-04-01 12:18:00	1901-09-12 04:12:00	163.662	201.58	3.61265
La Blanca	Str. 6J2, south wing	LC	70.88	0.233333	4.25	18.1769	0.35	-16.9754	0.49	1901-05-12 21:30:00	1901-08-02 04:48:00	81.3042	283.938	2.7575	1901-02-01 21:59:59	1901-11-09 04:30:00	84.9714	280.271	3.38366
La Blanca	Str. 6J2, west wing	LC	73.4307	0.266667	4.66667	15.7603	0.35	-14.43	0.49	1901-05-04 01:42:00	1901-08-10 23:00:00	98.8875	266.355	2.37559	1901-02-10 04:48:00	1901-10-31 23:18:00	101.471	263.771	3.00526
Naachtún	Structure I	EC	93.2585	0.666667	0.466667	-3.03195	0.49	3.10218	0.49	1901-03-13 05:54:00	1901-09-30 22:36:00	163.546	201.696	2.4813	1901-03-28 23:12:00	1901-09-15 15:06:00	170.663	194.58	2.50243
Naachtún	Structure XXXIX	LC	94.8667	-0.0166667	0.166667	-4.8089	0.35	4.52496	0.35	1901-03-08 17:42:00	1901-10-05 18:42:00	154.201	211.042	1.79537	1901-04-01 14:48:00	1901-09-12 01:18:00	163.438	201.805	1.81705
Nakbé	Structure 1	MP	91	-0.05	-0.3	-1.1387	1.4	0.673711	1.4	1901-03-18 02:00:00	1901-09-26 00:48:00	173.292	191.95	7.04812	1901-03-22 17:24:00	1901-09-21 13:12:00	182.417	182.825	7.05999
Nakbé	Structure 59	LP	97	0.0333333	-0.25	-6.82416	1.4	6.40488	1.4	1901-03-03 10:00:00	1901-10-10 12:30:00	144.138	221.104	7.27414	1901-04-06 15:06:00	1901-09-07 04:30:00	153.558	211.684	7.37673
Nakum	Structure E	LC	93.7333	0.333333	1.25	-3.61433	0.42	3.82807	0.42	1901-03-11 18:59:59	1901-10-02 16:17:59	160.355	204.887	2.13747	1901-03-30 19:42:00	1901-09-13 20:47:59	167.046	198.196	2.16528
Nakum	Structure N	LC	92	0.433333	1.18333	-1.92395	0.35	2.15003	0.35	1901-03-16 02:29:59	1901-09-28 09:59:59	168.93	196.312	1.77253	1901-03-26 11:54:00	1901-09-18 03:23:59	175.646	189.596	1.78567
Nakum	Structure U	LC	90.4167	0.316667	0.983333	-0.451521	1.05	0.571322	1.05	1901-03-19 20:24:00	1901-09-24 17:00:00	176.384	188.858	5.31609	1901-03-22 11:00:00	1901-09-22 03:12:00	181.567	183.675	5.32571
Nakum	Structure Y	LC	95.1727	0.3	1.11667	-5.00067	0.14	5.15942	0.14	1901-03-08 05:48:00	1901-10-06 06:24:00	153.217	212.025	0.719091	1901-04-03 06:36:00	1901-09-10 09:48:00	160.133	205.109	0.731192
Naranjo	Str. B-18, east entrance	LC	91.7529	4.33333	NA	-0.447438	0.14	NA	0.14	1901-03-19 20:42:00	1901-09-24 16:48:00	176.405	188.838	0.708815	NA	NA	NA	NA	NA
Naranjo	Str. B-18, west entrance	LC	89.4804	NA	4.6	NA	0.14	0.808669	0.14	NA	NA	NA	NA	NA	1901-03-23 01:30:00	1901-09-21 12:48:00	182.471	182.771	0.710551
Naranjo	Structure B-15	LC	89.6901	1.75	0.883333	0.719019	0.14	-0.155835	0.14	1901-03-22 20:00:00	1901-09-21 18:18:00	182.313	182.929	0.71037	1901-03-20 14:29:59	1901-09-23 23:11:59	177.88	187.362	0.709066
Nixtun-Ch'ich'	main east-west axis	LP	94.1167	0.283333	0.766667	-4.00349	0.21	4.03579	0.21	1901-03-10 18:00:00	1901-10-03 09:00:00	158.617	206.625	1.06791	1901-03-31 09:18:00	1901-09-13 06:24:00	165.879	199.363	1.07983
San Clemente	Palace, Structure I	LC	80.9833	0.233333	2	8.53633	0.7	-8.11059	0.7	1901-04-12 07:53:59	1901-09-01 11:47:59	142.163	223.08	3.82153	1901-02-28 02:18:00	1901-10-14 06:00:00	137.088	228.154	3.70693
San Clemente	Palace, Structures III and VII	LC	85.1167	0.366667	1.81667	4.63352	0.21	-4.22505	0.21	1901-04-01 21:54:00	1901-09-11 18:59:59	162.879	202.363	1.08989	1901-03-10 05:24:00	1901-10-04 05:29:59	157.238	208.004	1.07201
San Clemente	Str. XIV and XV	LC	84.4833	0.266667	1.63333	5.20424	0.7	-4.8889	0.7	1901-04-03 09:48:00	1901-09-10 07:35:59	159.908	205.334	3.65273	1901-03-08 12:23:59	1901-10-05 21:59:59	153.842	211.4	3.58815
Tikal	Central Acropolis, Str. 5D-46	EC	94.35	0	0.266667	-4.31885	0.7	4.08478	0.7	1901-03-09 23:00:00	1901-10-04 08:30:00	156.846	208.396	3.57182	1901-03-31 11:48:00	1901-09-13 05:00:00	165.717	199.526	3.60781
Tikal	Central Acropolis, Str. 5D-52	LC	105.6	0.0166667	0.183333	-15.047	0.35	14.7815	0.35	1901-02-08 06:41:59	1901-11-02 21:05:59	97.6423	267.6	2.19883	1901-04-30 19:24:00	1901-08-14 04:35:59	105.383	259.859	2.27278
Tikal	Central Acropolis, Str. 5D-54	LC	100.517	0.0166667	0.25	-10.2002	0.7	9.96345	0.7	1901-02-22 10:42:00	1901-10-19 20:11:59	125.846	239.396	3.83413	1901-04-16 07:12:00	1901-08-28 13:30:00	134.263	230.98	3.9292
Tikal	Complex O	LC	97	0.0666667	1.15	-6.82573	0.7	6.91559	0.7	1901-03-03 11:42:00	1901-10-10 21:23:59	143.838	221.404	3.64957	1901-04-07 22:30:00	1901-09-05 20:00:00	150.896	214.346	3.72684
Tikal	Complex P	LC	91	-0.0833333	0.0833333	-1.14903	0.7	0.820746	0.7	1901-03-18 01:48:00	1901-09-26 11:11:59	172.851	192.392	3.54298	1901-03-23 02:11:59	1901-09-21 12:05:59	182.413	182.83	3.55288
Tikal	Complex Q	LC	96.85	0.0833333	2.63333	-6.67686	0.7	7.24612	0.7	1901-03-03 21:05:59	1901-10-10 12:12:00	144.613	220.629	3.64382	1901-04-08 19:48:00	1901-09-04 23:00:00	149.133	216.109	3.74402
Tikal	Group H, Str. 3D-40	LC	93.8152	0	0.216667	-3.80795	0.14	3.55631	0.14	1901-03-11 07:06:00	1901-10-03 04:06:00	159.367	205.875	0.713129	1901-03-30 02:47:59	1901-09-14 13:30:00	168.446	196.796	0.720317
Tikal	Group H, Str. 3D-43	LC	97.7031	0.0333333	0.133333	-7.5084	0.14	7.23793	0.14	1901-03-01 16:35:59	1901-10-12 16:06:00	140.263	224.979	0.735656	1901-04-08 19:17:59	1901-09-04 23:29:59	149.175	216.067	0.748722
Tikal	Lost World, Str. 5C-49	EC-LC	93.5	-0.0333333	0.0333333	-3.51855	0.49	3.19087	0.49	1901-03-12 00:24:00	1901-10-02 08:06:00	160.921	204.321	2.49042	1901-03-29 04:12:00	1901-09-15 11:36:00	170.308	194.934	2.50838
Tikal	North Acropolis, Str. 5D-22	EC-LC	100.217	0	0.05	-9.91953	0.28	9.60555	0.21	1901-02-23 05:11:59	1901-10-19 01:53:59	127.38	237.863	1.526	1901-04-15 06:59:59	1901-08-29 13:24:00	136.267	228.976	1.561
Tikal	North Acropolis, Str. 5D-33	LC	97.6	-0.0166667	0.15	-7.42803	0.7	7.14593	0.7	1901-03-01 21:41:59	1901-10-12 11:00:00	140.688	224.554	3.67467	1901-04-08 13:24:00	1901-09-05 05:18:00	149.663	215.58	3.73877
Tikal	Structure 5C-13	LC	101.35	-0.0333333	0.116667	-11.0132	0.7	10.7101	0.7	1901-02-20 04:30:00	1901-10-22 01:48:00	121.355	243.887	3.89738	1901-04-18 10:06:00	1901-08-26 11:06:00	130.042	235.201	3.99596
Tikal	Temple II	LC	100.68	-0.0333333	0.233333	-10.3744	0.21	10.1138	0.21	1901-02-21 23:11:59	1901-10-20 07:35:59	124.892	240.35	1.15408	1901-04-16 17:24:00	1901-08-28 03:23:59	133.417	231.826	1.18261
Tikal	Temple III	LC	103.651	-0.05	0.0833333	-13.2137	0.35	12.8907	0.35	1901-02-13 20:54:00	1901-10-28 08:06:00	108.776	256.467	2.06107	1901-04-24 20:36:00	1901-08-20 02:06:00	117.229	248.013	2.12155
Tikal	Temple IV	LC	101.791	-0.0833333	0.0666667	-11.4511	0.35	11.1124	0.35	1901-02-18 23:00:00	1901-10-23 07:06:00	118.905	246.337	1.96765	1901-04-19 14:00:00	1901-08-25 07:30:00	127.729	237.513	2.01771
Tikal	Temple V	LC	101.611	-0.05	0	-11.2678	0.35	10.9171	0.35	1901-02-19 11:24:00	1901-10-22 18:48:00	119.934	245.308	1.95953	1901-04-19 00:23:59	1901-08-25 20:54:00	128.854	236.388	2.00798
Tikal	Temple VI	LC	98.2626	0.15	1.28333	-8.00209	0.21	8.16517	0.28	1901-02-28 09:12:00	1901-10-13 23:06:00	137.663	227.579	1.11046	1901-04-11 07:30:00	1901-09-02 11:54:00	144.183	221.059	1.51898
Topoxté	Structure C	LPC	98.972	0.816667	1.16667	-8.45625	0.49	8.80799	0.49	1901-02-27 05:42:00	1901-10-15 09:18:00	135.092	230.15	2.61808	1901-04-13 00:06:00	1901-08-31 11:48:00	140.488	224.755	2.70036
Tzikintzakán	Structure 1	LC	82.65	0.266667	0.65	6.95584	0.35	-6.9642	0.35	1901-04-08 01:06:00	1901-09-05 17:24:00	150.679	214.563	1.86445	1901-03-03 03:00:00	1901-10-11 06:00:00	143.117	222.125	1.82753
Uaxactún	Structure A-18	EC	85.424	0.2	2.95	4.27036	0.35	-3.54821	0.35	1901-03-31 23:24:00	1901-09-12 17:42:00	164.763	200.48	1.80676	1901-03-11 22:30:00	1901-10-02 09:48:00	160.771	204.471	1.7791
Uaxactún	Structure A-5	LC	95.0833	0.216667	2.83333	-4.94021	0.7	5.62311	0.7	1901-03-08 09:18:00	1901-10-06 01:06:00	153.584	211.658	3.5894	1901-04-04 12:12:00	1901-09-09 05:29:59	157.721	207.521	3.66872
Yaxhá	main east-west axis	LP	97.3333	0.383333	0.35	-7.03825	0.7	6.96702	0.7	1901-03-02 20:24:00	1901-10-11 01:42:00	143.021	222.221	3.64532	1901-04-08 03:12:00	1901-09-05 17:18:00	150.588	214.655	3.71558
Yaxhá	Maler Group, Str. 1 & 4	LC	92.5849	0.45	0.5	-2.47776	0.7	2.48111	0.7	1901-03-14 16:48:00	1901-09-29 20:30:00	166.088	199.154	3.55332	1901-03-27 08:06:00	1901-09-17 07:12:00	173.963	191.28	3.58157
Yaxhá	North Acropolis, Str. 137 & 144	LP	98.2704	0.45	0.35	-7.91019	0.28	7.86191	0.28	1901-02-28 13:00:00	1901-10-13 07:48:00	138.459	226.783	1.47311	1901-04-10 13:18:00	1901-09-03 08:36:00	145.804	219.438	1.50575
Yaxhá	Plaza A	LC	99	0.5	0.316667	-8.58949	0.7	8.54743	0.7	1901-02-26 19:35:59	1901-10-15 12:18:00	134.546	230.696	3.73209	1901-04-12 08:36:00	1901-09-01 11:00:00	142.1	223.142	3.8223
Yaxhá	Structure 216	LC	96.9884	0.416667	0.2	-6.69696	0.21	6.58552	0.21	1901-03-03 19:48:00	1901-10-10 13:24:00	144.509	220.733	1.09338	1901-04-07 01:24:00	1901-09-06 16:53:59	152.646	212.596	1.11321
Yaxnohcah	Structure A-1	LP	103.833	-0.166667	-0.166667	-13.3879	0.7	12.9082	0.7	1901-02-13 05:30:00	1901-10-28 06:54:00	108.184	257.058	4.12774	1901-04-24 23:54:00	1901-08-20 06:06:00	117.258	247.984	4.2166
Yaxnohcah	Structure C-1	LP-EC	104.583	-0.0333333	-0.133333	-14.0492	0.7	13.6324	0.7	1901-02-11 05:42:00	1901-10-30 05:42:00	104.242	261	4.21802	1901-04-27 05:24:00	1901-08-18 01:42:00	112.846	252.396	4.31899
Yaxnohcah	Structure E-1	LP-EC	103.5	-0.0666667	-0.116667	-13.0336	0.7	12.6124	0.7	1901-02-14 06:42:00	1901-10-27 06:12:00	110.263	254.979	4.08374	1901-04-24 02:24:00	1901-08-21 03:06:00	119.029	246.213	4.17848
Yaxnohcah	Structure E-6	LP-EC	103.167	-0.1	-0.15	-12.7298	0.7	12.2838	0.7	1901-02-15 04:06:00	1901-10-26 09:18:00	112.026	253.217	4.04827	1901-04-23 02:42:00	1901-08-22 02:18:00	120.983	244.259	4.13825
